# Supplementary material for: Repurposing a SARS-CoV-2 surveillance program for infectious respiratory diseases in a university setting
Source: Front Public Health. 2023 Sep 1;11:1168551. doi: 10.3389/fpubh.2023.1168551 (PMC10505707; doi:10.3389/fpubh.2023.1168551)
Supplement: SUPPLEMENTARY DATA SHEET 4 — Sample Identification Sheet. [file Data_Sheet_4.xlsx]

## Sheet: Sheet1
Sample Number	Clinical Test Performed	Clinical Result	Assay Result	Notes
1	Xpress SARS-CoV-2/Flu/RSV	Influenza A Positive	Influenza A Positive
2	TigerSaliva	COVID-19 Positive	COVID-19 Positive
3	Xpress SARS-CoV-2/Flu/RSV	Influenza A Positive	Influenza A Positive					Clincial Influenza Results
4	Xpress SARS-CoV-2/Flu/RSV	Influenza A Positive	Inconclusive	Excluded			Influenza Assay Results	Inf A Positive	Inf A Negative
5	TigerSaliva	COVID-19 Positive	COVID-19 Positive				Inf A Positive	17	0
6	TigerSaliva	COVID-19 Positive	Indeterminate	Duplicate Ct values above threshold			Inf A Negative	3	26
7	TigerSaliva	COVID-19 Positive	COVID-19 Positive					Total	46
8	Xpress SARS-CoV-2/Flu/RSV	Influenza A Positive	Influenza A Positive
9	TigerSaliva	COVID-19 Positive	COVID-19 Positive					Influenza A
10	Xpress SARS-CoV-2/Flu/RSV	Influenza A Positive	Influenza A Positive					Accuracy	93.4783
11	Xpress SARS-CoV-2/Flu/RSV	Negative for all	Negative for all					PPA	100
12	TigerSaliva	COVID-19 Positive	COVID-19 Positive					NPA	89.6552
13	Xpress SARS-CoV-2/Flu/RSV	Influenza A Positive	Influenza A Positive
14	TigerSaliva	COVID-19 Positive	COVID-19 Positive
15	Xpress SARS-CoV-2/Flu/RSV	Negative for all	Negative for all
16	Xpress SARS-CoV-2/Flu/RSV	Influenza A Positive	Negative for all
17	TigerSaliva	COVID-19 Positive	COVID-19 Positive
18	TigerSaliva	COVID-19 Positive	COVID-19 Positive
19	Xpress SARS-CoV-2/Flu/RSV	Negative for all	Negative for all
20	Xpress SARS-CoV-2/Flu/RSV	Negative for all	Negative for all
21	Xpress SARS-CoV-2/Flu/RSV	Influenza A Positive	Influenza A Positive
22	BD Veritor Influenza A/B	Influenza A Positive	Influenza A Positive
23	TigerSaliva	COVID-19 Positive	COVID-19 Positive
24	TigerSaliva	COVID-19 Positive	COVID-19 Positive
25	TigerSaliva	COVID-19 Positive	COVID-19 Positive
26	Xpress SARS-CoV-2/Flu/RSV	Negative for all	Negative for all
27	Xpress SARS-CoV-2/Flu/RSV	Negative for all	Negative for all
28	Xpress SARS-CoV-2/Flu/RSV	Negative for all	Negative for all
29	TigerSaliva	COVID-19 Positive	COVID-19 Positive
30	TigerSaliva	COVID-19 Positive	Invalid	Excluded for invalid P1 amplificaiton
31	TigerSaliva	COVID-19 Positive	Invalid	Excluded for invalid P1 amplificaiton
32	TigerSaliva	COVID-19 Positive	COVID-19 Positive
33	Xpress SARS-CoV-2/Flu/RSV	Negative for all	Negative for all
34	Xpress SARS-CoV-2/Flu/RSV	Negative for all	Negative for all
35	Xpress SARS-CoV-2/Flu/RSV	Influenza A Positive	Influenza A Positive
36	Xpress SARS-CoV-2/Flu/RSV	Influenza A Positive	Influenza A Positive
37	Xpress SARS-CoV-2/Flu/RSV	Influenza A Positive	Influenza A Positive
38	TigerSaliva	COVID-19 Positive	COVID-19 Positive
39	TigerSaliva	COVID-19 Positive	COVID-19 Positive
40	TigerSaliva	COVID-19 Positive	COVID-19 Positive
41	TigerSaliva	COVID-19 Positive	COVID-19 Positive
42	TigerSaliva	COVID-19 Positive	COVID-19 Positive
43	Xpress SARS-CoV-2/Flu/RSV	Negative for all	Negative for all
44	Xpress SARS-CoV-2/Flu/RSV	Negative for all	Negative for all
45	Xpress SARS-CoV-2/Flu/RSV	Negative for all	Negative for all
46	Xpress SARS-CoV-2/Flu/RSV	Influenza A Positive	Negative for all
47	BD Veritor Influenza A/B	Influenza A Positive	Influenza A Positive
48	Xpress SARS-CoV-2/Flu/RSV	Influenza A Positive	Inconclusive	Excluded
49	Xpress SARS-CoV-2/Flu/RSV	Negative for all	Negative for all
50	Xpress SARS-CoV-2/Flu/RSV	Negative for all	Negative for all
51	Xpress SARS-CoV-2/Flu/RSV	Negative for all	Negative for all
52	Xpress SARS-CoV-2/Flu/RSV	Negative for all	Negative for all
53	Xpress SARS-CoV-2/Flu/RSV	Influenza A Positive	Influenza A Positive
54	BD Veritor Influenza A/B	Influenza A Positive	Inconclusive	Excluded
55	Xpress SARS-CoV-2/Flu/RSV	Negative for all	Negative for all
56	Xpress SARS-CoV-2/Flu/RSV	Negative for all	Negative for all
57	Xpress SARS-CoV-2/Flu/RSV	Negative for all	Negative for all
58	Xpress SARS-CoV-2/Flu/RSV	Influenza A Positive	Inconclusive	Excluded
59	Xpress SARS-CoV-2/Flu/RSV	Influenza A Positive	Influenza A Positive
60	Xpress SARS-CoV-2/Flu/RSV	Influenza A Positive	Influenza A Positive
61	Xpress SARS-CoV-2/Flu/RSV	Influenza A Positive	Influenza A Positive
62	Xpress SARS-CoV-2/Flu/RSV	Negative for all	Negative for all
63	Xpress SARS-CoV-2/Flu/RSV	Negative for all	Negative for all
64	Xpress SARS-CoV-2/Flu/RSV	Negative for all	Negative for all
65	Xpress SARS-CoV-2/Flu/RSV	Negative for all	Negative for all
66	Xpress SARS-CoV-2/Flu/RSV	Influenza A Positive	Influenza A Positive
67	Xpress SARS-CoV-2/Flu/RSV	Influenza A Positive	Negative for all
68	Xpress SARS-CoV-2/Flu/RSV	COVID-19 Positive	COVID-19 Positive
69	Xpress SARS-CoV-2/Flu/RSV	Negative for all	Negative for all
70	Xpress SARS-CoV-2/Flu/RSV	Negative for all	Negative for all
71	Xpress SARS-CoV-2/Flu/RSV	Negative for all	Negative for all
